# Supplementary material for: Hypoxia-inducible factor (HIF)-3a2 serves as an endothelial cell fate executor during chronic hypoxia
Source: EXCLI J. 2022 Feb 21;21:454–69. doi: 10.17179/excli2021-4622 (PMC8983852; doi:10.17179/excli2021-4622)
Supplement: Supplementary data XLSX [file EXCLI-21-454-s-002.xlsx]

## Sheet: Raw data Figure 2
Hypoxia-inducible Factor (HIF)-3α2 serves as an endothelial cell fate executor during chronic hypoxia Maciej Jaśkiewicz, Adrianna Moszyńska, Marcin Serocki, Jarosław Króliczewski; Sylwia Bartoszewska, James F. Collawn and Rafal Bartoszewski
Raw data for Figure 2
HUVEC													HPAEC
Sample	Replicate 1			Replicate 2			Replicate 3						Sample	Replicate 1			Replicate 2			Replicate 3
	Actin β relative levels	Hif-3α2 relative levels	Hif-3α2 normalized	Total Protein relative levels	Hif-3α2 relative levels	Hif-3α2 normalized	Total Protein relative levels	Hif-3α2 relative levels	Hif-3α2 normalized	Average Hif-3α2	Standard deviation			Actin β relative levels	Hif-3α2 relative levels	Hif-3α2 normalized	Total Protein relative levels	Hif-3α2 relative levels	Hif-3α2 normalized	Total Protein relative levels	Hif-3α2 relative levels	Hif-3α2 normalized	Average Hif-3α2	Standard deviation
0	1	1	1	1	1	1	1	1	1	1	0		0	1	1	1	1	1	1	1	1	1	1	0
2	0.810579	1.38265	1.70576	0.99208	1.24851	1.25848	1.04804	1.24741	1.19023	1.38482	0.280025		2	1.2744	1.93744	1.52028	1.0658	1.44645	1.35715	0.835756	1.17707	1.40838	1.42861	0.0834225
4	0.680785	1.41452	2.07778	0.997166	1.86114	1.86643	1.00985	1.5383	1.52329	1.8225	0.279844		4	1.18384	2.32744	1.96601	1.02647	1.44248	1.40527	1.10011	1.13786	1.03432	1.46853	0.469059
6	0.681303	1.40572	2.06328	1.13629	1.9163	1.68645	1.04169	1.58988	1.52625	1.75866	0.275699		6	1.17303	2.87379	2.44988	1.08994	1.71259	1.57127	0.973968	1.02788	1.05535	1.69217	0.705082
8	0.663738	1.32044	1.98939	0.94917	2.2503	2.3708	1.04358	1.44152	1.38133	1.91384	0.499047		8	1.23317	3.06441	2.48498	1.04302	1.368	1.31157	1.08935	1.1363	1.0431	1.61322	0.766811
10	0.591248	1.09925	1.85921	1.07715	2.32184	2.15553	1.08088	2.05704	1.90313	1.97262	0.159919		10	1.05649	3.17262	3.00298	1.1205	1.66592	1.48676	0.810724	1.15353	1.42284	1.97086	0.894414
12	0.677841	2.28648	3.37319	0.926023	3.01226	3.2529	0.990169	2.0251	2.0452	2.89043	0.734454		12	1.11644	3.0966	2.77363	0.968075	1.18064	1.21958	0.690064	0.682377	0.98886	1.66069	0.970717
16	0.612443	2.57875	4.2106	0.969269	3.49956	3.61052	0.991873	2.35291	2.37219	3.39777	0.937488		16	1.43444	2.72122	1.89706	1.04069	1.77145	1.7022	0.873838	1.18356	1.35444	1.65123	0.274877
20	0.620756	3.52612	5.68037	0.931984	4.00363	4.29581	0.955934	2.52766	2.64417	4.20678	1.52005		20	1.25884	2.02663	1.60992	1.02239	2.02001	1.97578	1.04206	1.43974	1.38163	1.65577	0.299719
24	0.605639	3.58941	5.92665	0.91574	4.32981	4.72821	1.02502	3.02891	2.95497	4.53661	1.49508		24	1.17671	3.1356	2.66473	1.03115	1.78469	1.73078	0.86259	1.61291	1.86985	2.08845	0.503891
36	0.697296	4.3308	6.21085	0.897716	4.88265	5.43897	0.995176	2.88297	2.89694	4.84892	1.73396		36	1.25455	3.92957	3.13226	1.07611	1.66147	1.54395	1.00163	1.72402	1.72122	2.13247	0.870362
48	0.685457	3.80582	5.55223	0.816871	5.13173	6.28218	1.0053	3.64013	3.62096	5.15179	1.37506		48	1.53023	5.07857	3.31882	1.02647	1.73059	1.68595	0.635704	1.45525	2.2892	2.43132	0.825659
UtMVEC													HCAEC
Sample	Replicate 1			Replicate 2			Replicate 3						Sample	Replicate 1			Replicate 2			Replicate 3
	Actin β relative levels	Hif-3α2 relative levels	Hif-3α2 normalized	Total Protein relative levels	Hif-3α2 relative levels	Hif-3α2 normalized	Total Protein relative levels	Hif-3α2 relative levels	Hif-3α2 normalized	Average Hif-3α2	Standard deviation			Actin β relative levels	Hif-3α2 relative levels	Hif-3α2 normalized	Total Protein relative levels	Hif-3α2 relative levels	Hif-3α2 normalized	Total Protein relative levels	Hif-3α2 relative levels	Hif-3α2 normalized	Average Hif-3α2	Standard deviation
0	1	1	1	1	1	1	1	1	1	1	0		0	1	1	1	1	1	1	1	1	1	1	0
2	1.14197	4.10238	3.59236	1.04512	2.58573	2.4741	1.14197	2.68196	2.34853	2.805	0.684761		2	1.02107	1.25819	1.23223	0.887758	1.66144	1.8715	0.951094	1.46708	1.54252	1.54875	0.319684
4	1.09328	5.13398	4.69593	0.783633	2.82667	3.60714	1.09328	3.3454	3.05996	3.78767	0.832793		4	1.04617	0.657616	0.628595	1.15232	2.2866	1.98434	1.17289	2.04504	1.74359	1.45218	0.723329
6	1.23967	6.55867	5.29064	0.842325	3.12509	3.71008	1.23968	3.75485	3.0289	4.00987	1.16029		6	1.01441	0.570561	0.562457	1.38428	1.71498	1.2389	1.04742	1.43556	1.37056	1.05731	0.433578
8	1.12373	5.87816	5.23096	0.827141	3.10416	3.75287	1.12373	3.25377	2.89552	3.95978	1.18139		8	0.918259	0.824759	0.898177	1.11481	1.76802	1.58595	1.03852	1.48826	1.43306	1.30573	0.361134
10	1.13129	5.65697	5.00045	0.844305	3.15964	3.7423	1.13129	3.32809	2.94184	3.89486	1.03775		10	1.01833	2.35846	2.31601	1.10973	1.78993	1.61295	1.03648	1.63941	1.5817	1.83689	0.41523
12	1.12226	2.78854	2.48476	0.903852	3.56933	3.94903	1.12226	3.68597	3.28442	3.2394	0.733171		12	1.0429	4.15303	3.98218	1.01741	2.23649	2.19822	1.06039	2.07547	1.95727	2.71255	1.10611
16	1.13552	1.14988	1.01265	0.928802	3.62403	3.90183	1.13552	3.44438	3.0333	2.64926	1.48239		16	1.13204	6.16827	5.44882	1.06859	2.9777	2.78657	1.03844	2.82054	2.71614	3.65051	1.55778
20	1.11646	1.35851	1.2168	0.959177	4.29077	4.47338	1.11646	3.56281	3.19117	2.96045	1.6405		20	1.18239	5.95909	5.03986	0.891484	3.24594	3.64106	0.912016	3.24625	3.55942	4.08011	0.832167
24	1.15472	1.83348	1.58782	1.01011	4.25243	4.20988	1.15472	3.17015	2.7454	2.8477	1.31402		24	1.19699	7.09581	5.92806	1.00753	3.76872	3.74056	1.10484	3.54536	3.20893	4.29251	1.44115
36	1.27367	6.58425	5.1695	1.10012	5.75739	5.2334	1.27367	5.49756	4.31631	4.9064	0.512035		36	1.36727	5.57908	4.08046	1.05002	3.39597	3.23421	0.986328	3.5742	3.62375	3.64614	0.423569
48	1.20314	6.33644	5.26658	1.06929	4.63291	4.3327	1.20314	4.99554	4.15208	4.58379	0.598173		48	1.39898	5.57908	3.98797	1.03678	2.17226	2.09521	1.05047	2.96905	2.82641	2.96986	0.9545
HIAEC													HPASMC
Sample	Replicate 1			Replicate 2			Replicate 3						Sample	Replicate 1			Replicate 2			Replicate 3
	Actin β relative levels	Hif-3α2 relative levels	Hif-3α2 normalized	Total Protein relative levels	Hif-3α2 relative levels	Hif-3α2 normalized	Total Protein relative levels	Hif-3α2 relative levels	Hif-3α2 normalized	Average Hif-3α2	Standard deviation			Actin β relative levels	Hif-3α2 relative levels	Hif-3α2 normalized	Total Protein relative levels	Hif-3α2 relative levels	Hif-3α2 normalized	Total Protein relative levels	Hif-3α2 relative levels	Hif-3α2 normalized	Average Hif-3α2	Standard deviation
0	1	1	1	1	1	1	1	1	1	1	0		0	1	1	1	1	1	1	1	1	1	1	0
2	1.12024	2.74944	2.45434	1.17871	1.72445	1.46299	1.03755	1.95791	1.88705	1.93479	0.497395		2	1.26103	3.09145	2.45153	1.1379	2.61875	2.30138	1.06297	1.60075	1.50592	2.08628	0.508179
4	1.08664	1.83294	1.68679	1.08179	1.54728	1.4303	1.16045	1.64073	1.41387	1.51032	0.15305		4	1.07802	1.33264	1.23619	1.00915	1.72613	1.71048	0.873237	0.473113	0.541792	1.16282	0.58779
6	1.14914	3.14124	2.73355	1.1275	2.12114	1.88126	1.24621	1.92955	1.54834	2.05438	0.611279		6	1.24299	3.68918	2.96799	1.17166	2.87975	2.45783	1.11506	2.09694	1.88057	2.43546	0.544056
8	1.14752	1.8045	1.57252	0.95829	1.69222	1.76588	1.07401	1.6471	1.5336	1.624	0.124404		8	1.15762	4.50279	3.8897	1.14825	3.40501	2.96539	1.10241	2.25414	2.04473	2.96661	0.922483
10	1.28779	4.25087	3.30089	1.04141	2.35119	2.25769	1.24061	2.55533	2.05973	2.53944	0.666827		10	1.10216	5.16079	4.68244	1.03037	2.98618	2.89817	0.739478	1.41937	1.91942	3.16668	1.40094
12	1.40852	3.12575	2.21917	0.999406	2.19096	2.19227	1.12768	1.78536	1.58322	1.99822	0.359651		12	1.12411	6.89978	6.13797	1.05025	3.67565	3.49979	0.823725	2.54187	3.08582	4.24119	1.65565
16	1.47884	5.21285	3.52496	0.980852	2.3216	2.36692	1.04179	1.92922	1.85184	2.58124	0.856903		16	1.1259	6.02062	5.34737	0.922049	3.58067	3.88338	0.909541	2.66798	2.93332	4.05469	1.21611
20	1.57682	5.6316	3.5715	0.948939	2.4591	2.59142	1.10829	2.32346	2.09644	2.75312	0.750706		20	1.13976	5.7893	5.07939	0.920319	3.44192	3.73992	1.00316	3.2701	3.25979	4.02637	0.943016
24	1.60556	5.11312	3.18464	0.963485	2.60487	2.70359	1.09327	2.243	2.05165	2.64663	0.568637		24	1.12961	8.25144	7.30467	0.990814	4.30879	4.34874	1.01713	3.76197	3.69861	5.11734	1.92198
36	1.7156	7.39105	4.30815	0.985157	2.90705	2.95085	1.14106	3.31916	2.90884	3.38928	0.796045		36	1.1931	11.1321	9.33039	1.01256	5.67989	5.60945	1.18816	7.10288	5.97805	6.97263	2.05018
48	1.71013	6.51195	3.80786	0.9384	2.49581	2.65965	0.859484	2.76914	3.22186	3.22979	0.574148		48	1.10863	11.3487	10.2367	1.06156	6.39822	6.0272	0.607108	6.10539	10.0565	8.77346	2.38003
HMVEC-D													HMVEC-L
Sample	Replicate 1			Replicate 2			Replicate 3						Sample	Replicate 1			Replicate 2			Replicate 3
	Actin β relative levels	Hif-3α2 relative levels	Hif-3α2 normalized	Total Protein relative levels	Hif-3α2 relative levels	Hif-3α2 normalized	Total Protein relative levels	Hif-3α2 relative levels	Hif-3α2 normalized	Average Hif-3α2	Standard deviation			Actin β relative levels	Hif-3α2 relative levels	Hif-3α2 normalized	Total Protein relative levels	Hif-3α2 relative levels	Hif-3α2 normalized	Total Protein relative levels	Hif-3α2 relative levels	Hif-3α2 normalized	Average Hif-3α2	Standard deviation
0	1	1	1	1	1	1	1	1	1	1	0		0	1	1	1	1	1	1	1	1	1	1	0
2	0.946286	0.916036	0.968034	0.976161	1.17251	1.20115	1.02991	1.18281	1.14846	1.10588	0.122252		2	1.03827	1.90518	1.83496	1.04839	1.37931	1.31565	0.642372	1.90211	2.96107	2.03722	0.841152
4	1.0165	1.15404	1.1353	1.10176	1.16817	1.06028	1.08608	1.19942	1.10436	1.09998	0.0377054		4	1.0275	2.43659	2.37138	1.06983	1.63952	1.5325	0.689297	1.89861	2.75442	2.21943	0.624973
6	0.954282	0.931778	0.976417	0.983411	0.967468	0.983788	0.931684	1.16447	1.24986	1.07002	0.155786		6	1.08149	2.58492	2.39016	1.10174	1.67002	1.5158	0.666733	1.7954	2.69282	2.19959	0.611215
8	1.12259	1.33272	1.18718	1.09398	1.1704	1.06985	0.902008	1.38684	1.5375	1.26484	0.243309		8	1.0386	3.145	3.02812	1.07707	1.73873	1.61431	0.61242	2.00464	3.27331	2.63858	0.895476
10	1.05691	0.71778	0.679129	0.948142	0.934747	0.985873	0.892971	1.05928	1.18624	0.950413	0.255407		10	0.930804	1.93735	2.08138	0.962274	1.35167	1.40466	0.554712	1.26374	2.27818	1.92141	0.458207
12	1.23096	1.5487	1.25812	1.08523	1.38968	1.28053	0.9414	1.73735	1.84549	1.46138	0.332838		12	1.03551	3.80201	3.67164	1.05852	1.9961	1.88574	0.615615	2.42639	3.94141	3.16626	1.11714
16	1.24901	2.01553	1.6137	1.1365	1.58023	1.39043	1.04615	1.43101	1.36788	1.45734	0.135881		16	1.24966	4.20207	3.36257	1.07921	2.1053	1.95078	0.691094	2.85568	4.13211	3.14849	1.10631
20	1.2105	2.2457	1.85518	1.1512	2.04355	1.77515	1.13572	1.72364	1.51766	1.71599	0.176361		20	1.25466	5.00536	3.9894	1.02222	2.43949	2.38646	0.731629	3.09214	4.22638	3.53408	1.00091
24	1.10361	2.22183	2.01323	1.08092	1.68029	1.55449	0.951875	1.92173	2.01889	1.8622	0.2665		24	1.37993	6.59744	4.781	1.04417	2.74713	2.63093	0.761981	3.52307	4.62356	4.01183	1.19848
36	1.12446	3.44433	3.0631	1.2205	3.005	2.46211	1.05177	2.46257	2.34136	2.62219	0.386583		36	1.31066	5.43303	4.14526	0.895872	3.0053	3.35461	0.749201	3.82643	5.10735	4.20241	0.877765
48	1.15778	3.0635	2.64601	1.1783	2.42559	2.05854	1.02611	2.24925	2.19201	2.29885	0.307962		48	1.59958	6.9932	4.37189	0.988559	2.87429	2.90756	0.596645	3.65748	6.13007	4.46984	1.61349

## Sheet: Raw data Figure 3
Hypoxia-inducible Factor (HIF)-3α2 serves as an endothelial cell fate executor during chronic hypoxia Maciej Jaśkiewicz, Adrianna Moszyńska, Marcin Serocki, Jarosław Króliczewski; Sylwia Bartoszewska, James F. Collawn and Rafal Bartoszewski
Raw data for Figure 3 - Individual Ct values for HIF3A and the TBP for each cell line exposed to hypoxia upto 48 hours
HUVEC
	Normalized Data			Individual Ct Values								Individual Ct Values								Individual Ct Values
	HIF3A/TBP			HIF3A				TBP				HIF3A				TBP				HIF3A				TBP
Samples	Normalized Average	Standard deviation		Samples	cT value 1	cT value 2	cT value 3	Samples	cT value 1	cT value 2	cT value 3	Samples	cT value 1	cT value 2	cT value 3	Samples	cT value 1	cT value 2	cT value 3	Samples	cT value 1	cT value 2	cT value 3	Samples	cT value 1	cT value 2	cT value 3
0h	1	0		0h	33.2244	33.5044	33.209	0h	28.9441	29.0097	29.0404	0h	33.3126	33.3567	33.5409	0h	28.9981	29.025	29.7227	0h	33.3495	33.4027		0h	28.9942	29.1994	29.2576
2h	1.46064	0.0250464		2h	32.5549	32.5504	32.5156	2h	28.675	28.7335	28.7194	2h	32.5403	32.533	33.0343	2h	28.7093	28.7265	29.8354	2h	32.5446	32.6583		2h	28.7111	29.0037	29.0961
4h	1.78078	0.0515459		4h	32.4323	32.2475	32.6531	4h	28.9742	28.8559	28.9367	4h	32.4443	32.4503	32.3726	4h	28.9223	28.8963	29.4775	4h	32.3936	32.4309		4h	28.9122	29.0416	29.0901
6h	2.46805	0.149472		6h	32.0713	32.036	32.0539	6h	29.0192	29.072	29.1817	6h	32.0537	32.045	32.346	6h	29.091	29.1269	29.4163	6h	32.0515	32.1202		6h	29.0773	29.1992	29.2233
8h	3.05072	0.0943491		8h	31.7488	31.7163	31.8509	8h	29.0767	29.0074	29.1588	8h	31.772	31.7836	33.0236	8h	29.081	29.0831	30.6244	8h	31.7552	32.0936		8h	29.062	29.4684	29.5969
10h	4.24111	0.280089		10h	31.5517	31.0477	31.3851	10h	29.1021	29.0188	29.188	10h	31.3281	31.2164	31.917	10h	29.1029	29.1034	29.6847	10h	31.286	31.3916		10h	29.0818	29.2487	29.2971
12h	4.63707	0.487689		12h	30.943	30.9789	31.0449	12h	28.9054	28.9073	29.0807	12h	30.989		32.0155	12h	28.9645	28.994	29.9538	12h	30.9807	31.2628		12h	28.9428	29.2339	29.3139
16h	8.3219	1.53081		16h	30.162	30.379	30.4073	16h	29.3068	29.3914	29.4593	16h	30.3161	30.3931	32.0012	16h	29.3858	29.4253	29.8179	16h	30.3125	30.7951		16h	29.3773	29.5235	29.5562
20h	8.67829	1.55641		20h	30.4202	30.3898	30.6427	20h	29.6767	29.5042	29.5738	20h	30.4842	30.5162	32.2597	20h	29.5849	29.539	30.2955	20h	30.4526	30.9521		20h	29.5762	29.7281	29.7912
24h	9.90512	1.63697		24h	30.0458	29.9958	30.0408	24h	29.1982	29.3185	29.377	24h	30.0274	30.0183	31.9121	24h	29.2979	29.3477	29.9038	24h	30.0218	30.4917		24h	29.2906	29.4867	29.5331
36h	9.60245	1.67619		36h	29.5495	29.6911	29.6256	36h	28.9698	28.808	28.9684	36h	29.6221	29.6584	31.2457	36h	28.9154	28.8882	29.495	36h	29.6303	30.0552		36h	28.8953	29.0399
48h	8.39849	1.3215		48h	29.5159	29.6498	29.7591	48h	28.6607	28.7273	28.6243	48h	29.6416	29.7044	31.2942	48h	28.6708	28.6758	29.3419	48h	29.6279	30.1019		48h	28.6837	28.8423	28.8978
HPAEC
	Normalized Data			Individual Ct Values								Individual Ct Values								Individual Ct Values
	HIF3A/TBP			HIF3A				TBP				HIF3A				TBP				HIF3A				TBP
Samples	Normalized Average	Standard deviation		Samples	cT value 1	cT value 2	cT value 3	Samples	cT value 1	cT value 2	cT value 3	Samples	cT value 1	cT value 2	cT value 3	Samples	cT value 1	cT value 2	cT value 3	Samples	cT value 1	cT value 2	cT value 3	Samples	cT value 1	cT value 2	cT value 3
0h	1	0		0h	33.1842	33.9761	33.4624	0h	29.7582	29.6871	29.729	0h	33.7192	32.776	31.9107	0h	29.5537	29.708	29.827	0h	33.4139	33.0313		0h	29.6768	29.7378	29.7477
2h	1.27454	0.220624		2h	32.7526	33.3805	32.9698	2h	29.9139	29.7568	29.7066	2h	33.1752	33.1752	30.9704	2h	29.5242	29.7317	29.5152	2h	33.1208	32.624		2h	29.7317	29.6776	29.6595
4h	1.76481	0.204438		4h	32.3644	32.4824	32.2711	4h	29.39	29.5651	29.3102	4h	32.3768	32.3768	30.3429	4h	29.3005	29.4376	29.3259	4h	32.4001	31.8683		4h	29.4233	29.4097	29.4004
6h	1.84862	0.0681106		6h	32.1584	32.8978	31.9817	6h	29.3599	29.4727	29.4765	6h	32.4397	32.4397	29.8759	6h	29.3727	29.4746	29.405	6h	32.4839	31.7988		6h	29.4199	29.4572	29.4514
8h	2.96521	0.888187		8h	33.301	32.9293	32.8405	8h	30.7065	30.5423	30.5693	8h	32.8849	32.8849		8h	30.2442	30.5558	30.2031	8h	33	32.1012		8h	30.5122	30.4676	30.4382
10h	2.87493	0.297314		10h	31.8891	31.9148	31.9472	10h	29.7858	29.5835	29.6092	10h	31.931	31.931	29.6383	10h	29.5416	29.5963	29.6162	10h	31.9165	31.3578		10h	29.6268	29.6013	29.603
12h	3.41488	0.296137		12h	31.9908	32.0335	32.0222	12h	29.988	29.9195	29.978	12h	32.0278	32.0278	29.4954	12h	29.7415	29.9487	29.836	12h	32.02	31.3947		12h	29.8995	29.9205	29.9111
16h	3.49489	0.100684		16h	32.0213	31.9418	32.0405	16h	29.6865	29.9492	29.8489	16h	31.9912	31.9912	29.1957	16h	29.736	29.8991	29.8202	16h	31.9864	31.2923		16h	29.8177	29.8793	29.8728
20h	3.86508	0.121531		20h	32.0708	32.3827	32.3258	20h	30.268	30.3229	30.3849	20h	32.3542	32.3542	29.2227	20h	30.1374	30.3539	30.1491	20h	32.2905	31.5713		20h	30.2706	30.3027	30.2856
24h	3.63569	0.153749		24h	31.9273	32.0324	31.7767	24h	29.9291	29.8785	29.9063	24h	31.9046	31.9046	29.3888	24h	29.7727	29.8924	29.9766	24h	31.9422	31.2756		24h	29.8682	29.9134
36h	3.64833	0.787154		36h	31.1444	31.2813	31.3113	36h	29.5058	29.4843	29.5479	36h	31.2963	31.2963	30.0896	36h	29.3766	29.5161	29.6206	36h	31.2546	30.9946		36h	29.4707	29.5422	29.5509
48h	3.50735	0.518947		48h	31.4591	31.1857	31.2379	48h	29.3697	29.3142	29.3415	48h	31.2118	31.2118	29.7459	48h	29.1624	29.3278	29.5173	48h	31.2671	30.8453		48h	29.2935	29.3752	29.391
HIAEC
	Normalized Data			Individual Ct Values								Individual Ct Values								Individual Ct Values
	HIF3A/TBP			HIF3A				TBP				HIF3A				TBP				HIF3A				TBP
Samples	Normalized Average	Standard deviation		Samples	cT value 1	cT value 2	cT value 3	Samples	cT value 1	cT value 2	cT value 3	Samples	cT value 1	cT value 2	cT value 3	Samples	cT value 1	cT value 2	cT value 3	Samples	cT value 1	cT value 2	cT value 3	Samples	cT value 1	cT value 2	cT value 3
0h	1	0		0h	32.0777	31.8357	31.8187	0h	29.9495	30.0111	30.1125	0h	31.8272	32.7828	30.961	0h	29.9505	30.0618	30.0067	0h	33.3808	33.0995		0h	29.9932	30.048	30.0434
2h	1.13661	0.0750657		2h	30.9878	30.9418	30.9815	2h	29.0959	29.1025	29.309	2h	30.9616	30.9616	31.3737	2h	29.3035	29.2058	29.1412	2h	30.9632	31.0647		2h	29.1769	29.1896	29.1842
4h	1.57759	0.1967		4h	30.3171	30.3182	30.3934	4h	29.2834	29.081	29.288	4h	30.3558	30.3558	30.9996	4h	29.2407	29.1845	29.2034	4h	30.3367	30.5167		4h	29.1974	29.1893	29.1908
6h	2.55471	0.132618		6h	29.8517	29.9288	29.847	6h	29.285	29.4308	29.1429	6h	29.8879	29.8879	30.2726	6h	29.3338	29.2869	29.3149	6h	29.8891	29.9841		6h	29.3341	29.2939	29.2962
8h	2.94625	0.652763		8h	29.5991	29.6756	29.9759	8h	29.6442	29.5532	29.6921	8h	29.8257	29.8257	30.9315	8h	29.8647	29.6226	29.6174	8h	29.7315	30.1022		8h	29.6712	29.6213	29.6209
10h	3.72116	0.290008		10h	29.5693	29.5682	29.7773	10h	29.5001	29.6024	29.6193	10h	29.6727	29.6727	29.5176	10h	29.5828	29.6109	29.5649	10h	29.6207	29.634		10h	29.574	29.5994	29.5955
12h	4.20601	0.95443		12h	29.446	29.4988	29.5414	12h	29.5831	29.7112	29.7657	12h	29.5201	29.5201	32.4883	12h	29.7595	29.7385	29.6709	12h	29.4962	30.2622		12h	29.6981	29.7216	29.7159
16h	5.51314	0.678249		16h	29.1116	29.2519	29.2235	16h	29.7999	29.8163	29.9179	16h		29.2377	29.5182	16h	29.8458	29.8671	29.8301	16h	30.2097	29.6078		16h	29.8323	29.8579
20h	5.78802	0.379221		20h	29.0646	29.2237	29.3798	20h	29.8883	29.8814	29.9102	20h	29.3017	29.3017	29.6249	20h	30.0162	29.8958	29.8899	20h	29.223	29.3825		20h	29.9204	29.8943	29.8938
24h	5.85399	0.906022		24h	29.3157	29.4853	29.3654	24h	30.0522	30.1168	30.1789	24h	29.4254	29.4254		24h	30.0635	30.1478	30.1033	24h	30.4129	30.4265		24h	30.0951	30.1367	30.133
36h	3.63213	0.480971		36h	30.1382	30.0065	30.1242	36h	29.8281	29.7369	29.9343	36h	30.0653	30.0653	29.6465	36h	29.7618	29.8356	29.8129	36h	30.0688	29.9606		36h	29.7906	29.8299	29.828
48h	3.86095	0.183987		48h	29.7173	29.8083	29.712	48h	29.7255	29.8354	29.8239	48h	29.7602	29.7602	30.4243	48h	29.6816	29.8297	29.7892	48h	29.7615	29.9262		48h	29.7681	29.8196	29.8162
HMVEC-D
	Normalized Data			Individual Ct Values								Individual Ct Values								Individual Ct Values
	HIF3A/TBP			HIF3A				TBP				HIF3A				TBP				HIF3A				TBP
Samples	Normalized Average	Standard deviation		Samples	cT value 1	cT value 2	cT value 3	Samples	cT value 1	cT value 2	cT value 3	Samples	cT value 1	cT value 2	cT value 3	Samples	cT value 1	cT value 2	cT value 3	Samples	cT value 1	cT value 2	cT value 3	Samples	cT value 1	cT value 2	cT value 3
0h	1	0		0h	32.3178	32.1459	32.2201	0h	29.7635	29.5435	29.7194	0h	32.0067	32.7643		0h	30.0464	30.0618	30.0243	0h	31.9048	31.5797		0h	30.0172	30.0524	30.0493
2h	0.733519	0.216813		2h	32.165	32.2474	32.5269	2h	29.2503	29.2057	29.3732	2h	31.424	31.424	33.0343	2h	29.2041	29.2058	29.1692	2h	31.4264	31.8266		2h	29.1521	29.1966	29.1936
4h	1.2844	0.488309		4h	31.2354	31.3435	31.5445	4h	29.4151	29.5258	29.3268	4h	31.0322	31.0322		4h	29.2351	29.1845	29.2175	4h	31.0208	31.3673		4h	29.196	29.1928	29.1955
6h	1.70392	0.473389		6h	31.2265	31.2703	31.2206	6h	29.5377	29.5884	29.5791	6h	30.2865	30.2865	32.346	6h	29.2504	29.2869	29.2862	6h	30.2863	30.8014		6h	29.3133	29.2867	29.2867
8h	1.77211	0.97214		8h	30.7345	30.6265	30.9802	8h	29.5817	29.715	29.8134	8h	31.0672	31.0672	33.0236	8h	29.6454	29.6226	29.6298	8h	30.9439	31.5563		8h	29.6164	29.6244	29.625
10h	3.3147	0.995036		10h	30.893	30.7718	30.6506	10h	29.9549	29.9202	29.8718	10h		29.5039	31.917	10h	29.5853	29.6109	29.5739	10h	29.5422	30.1072		10h	29.5747	29.6016	29.5986
12h	1.28227	1.10715		12h	30.6993	30.5905	30.7528	12h	29.4707	29.4391	29.4989	12h	32.5991	32.5991	32.0155	12h	29.7064	29.7385	29.6867	12h	32.5891	32.4532		12h	29.6848	29.7255	29.7212
16h	3.49687	1.24518		16h	30.4728	30.7023	30.5348	16h	29.5512	29.6124	29.5396	16h	29.5958	29.5958	32.0012	16h	29.863	29.8671	29.8447	16h	29.5333	30.1972		16h	29.8366	29.8615	29.8597
20h	3.54223	1.12915		20h	30.318	30.3685	30.5679	20h	29.6458	29.5479	29.4565	20h	29.6403	29.6403	32.2597	20h	29.8975	29.8958	29.8933	20h	29.6401	30.2952		20h	29.8907	29.8952	29.895
24h	4.50877	1.94529		24h	30.4454	30.4408	30.595	24h	29.6636	29.5221	29.5715	24h	29.3971	29.3971	31.9121	24h	30.1317		30.1159	24h	29.4167	30.0259		24h	30.1121	30.1399
36h	3.36276	1.60701		36h	30.5977	30.6566	30.6036	36h	29.1281	29.1235	29.2184	36h	29.6479	29.6479	31.2457	36h	29.8584	29.8356	29.8331	36h	29.6493	30.0473		36h	29.8147	29.8349	29.8347
48h	2.72424	0.803447		48h	30.0928	30.1847	30.1386	48h	29.2717	29.1748	29.2339	48h	30.3923	30.3923	31.2942	48h	29.8022	29.8297	29.795	48h	30.4563	30.6178		48h	29.7982	29.821	29.8181
UtMVEC
	Normalized Data			Individual Ct Values								Individual Ct Values								Individual Ct Values
	HIF3A/TBP			HIF3A				TBP				HIF3A				TBP				HIF3A				TBP
Samples	Normalized Average	Standard deviation		Samples	cT value 1	cT value 2	cT value 3	Samples	cT value 1	cT value 2	cT value 3	Samples	cT value 1	cT value 2	cT value 3	Samples	cT value 1	cT value 2	cT value 3	Samples	cT value 1	cT value 2	cT value 3	Samples	cT value 1	cT value 2	cT value 3
0h	1	0		0h	31.9408	31.8966	31.7892	0h	29.8093	29.5929	29.9476	0h	31.3655	31.8429	36.7807	0h	29.7237	29.3833	28.9745	0h	31.7614	33.0773		0h	29.6273	29.4746	29.505
2h	0.955277	0.208048		2h	31.6303	31.8467	31.59	2h	29.8481	29.7075	29.7165	2h	31.182	31.7184	36.2518	2h	29.6978	29.3257	28.7705	2h	32.8517	33.2295		2h	29.6448	29.38	29.3981
4h	1.54149	0.00808241		4h	31.0641	31.0954	30.9818	4h	29.6016	29.6387	29.5274	4h	30.5503	31.0386	36.2025	4h	29.53	29.1985	28.8573	4h	30.9371	32.3296		4h	29.4922	29.3055	29.3411
6h	2.28882	0.109724		6h	30.7629	30.8508	30.6654	6h	29.6947	29.9518	29.8503	6h	30.2675	30.7581	35.2691	6h	29.7726		29.0275	6h	30.6598	31.8859		6h	29.7329	29.5855	29.6099
8h	3.11036	0.148182		8h	30.078	30.1518	30.4285	8h	29.8149	29.758	29.8703	8h	29.7359	30.2902	35.2962	8h	29.7548	29.4266	28.8993	8h	30.064	31.5417		8h	29.6886	29.4886	29.5092
10h	3.36403	0.0643562		10h	30.1864	30.247	30.2741	10h	29.9388	29.8878	29.7783	10h	29.7521	30.2605	34.87	10h	29.8085	29.4452	29.1935	10h	30.1115	31.4129		10h	29.7701	29.5762	29.6199
12h	4.56844	0.188504		12h	30.1414	30.1434	29.9847	12h	30.1648	30.2139	30.1132	12h	29.6084	30.064	34.4287	12h	30.1036	29.7714	29.2322	12h	29.9893	31.1552		12h	30.0634	29.8327	29.8531
16h	4.65433	0.214093		16h	29.7649	29.7635	29.7319	16h	29.7829	29.7849	29.8349	16h	29.2774	29.7477	34.6848	16h	29.7413	29.4224	29.4571	16h	29.6384	30.982		16h	29.6828	29.6248	29.6923
20h	4.8819	0.523025		20h	29.6049	29.7271	29.6579	20h	29.8678	30.0733	29.6687	20h		29.6925	34.2375	20h	29.8102	29.4827	29.2213	20h	29.5533	30.8287		20h	29.8085		29.6544
24h	4.57217	0.0869777		24h	29.7389	29.7185	29.7705	24h	29.9704	29.8726	29.5856	24h	29.2667	29.7445	34.3662	24h	29.7499	29.3426	29.1738	24h	29.6172	30.8999		24h	29.7339	29.4937	29.544
36h	5.46042	0.236227		36h	29.5963	29.726	29.6295	36h	30.0156	30.2531	29.923	36h	29.1762	29.6777	34.4593	36h	30.0038	29.6969	28.9458	36h	29.5441	30.8731		36h	29.9923	29.7047	29.7073
48h	6.22142	0.162079		48h	29.1037	29.0975	29.1787	48h	29.4405	29.5745	29.9447	48h	28.6606	29.1381	34.6808	48h	29.5939	29.3727	29.1348	48h	28.9999	30.5237		48h	29.4954	29.5067	29.5513
HCAEC
	Normalized Data			Individual Ct Values								Individual Ct Values								Individual Ct Values
	HIF3A/TBP			HIF3A				TBP				HIF3A				TBP				HIF3A				TBP
Samples	Normalized Average	Standard deviation		Samples	cT value 1	cT value 2	cT value 3	Samples	cT value 1	cT value 2	cT value 3	Samples	cT value 1	cT value 2	cT value 3	Samples	cT value 1	cT value 2	cT value 3	Samples	cT value 1	cT value 2	cT value 3	Samples	cT value 1	cT value 2	cT value 3
0h	1	0		0h	32.9678	32.6705	32.8814	0h	28.9642	28.9849	28.9529	0h	32.3145	32.776		0h	28.9094	28.5923		0h	32.6822	35.1879		0h	28.8627	29.0271	29.1721
2h	1.22868	0.0712444		2h	32.2203	32.4969	32.3859	2h	28.6536	28.8873	28.8937	2h	31.8498	32.4414		2h	28.7539	28.515		2h	32.2521	34.7121		2h	28.7024	28.9953	29.1555
4h	1.4739	0.231941		4h	32.2521	32.3764	32.3424	4h	28.7433	28.9714	29.0365	4h	31.8065	32.3594		4h	28.8592	28.6269		4h	32.1986	34.2969		4h	28.8002	29.1222	29.2873
6h	2.81317	0.297635		6h	31.3514	31.5555	31.5639	6h	28.9551	29.0999	29.1957	6h	30.9864	31.5597		6h	29.0254	28.7689		6h	31.3633	33.6111		6h	28.9623	29.2285	29.3817
8h	2.50169	0.434567		8h	31.2825	31.6792	31.5817	8h	28.9816	28.8169	28.9867	8h	31.0103	31.6305		8h	28.8706	28.5261		8h	31.4006	33.4805		8h	28.7988	29.0749	29.2578
10h	3.97809	0.662387		10h	31.1175	31.2205	31.0639	10h	29.2568	29.1303	29.1511	10h	30.6358	31.1422		10h	29.121	28.7619		10h	31.029	32.9807		10h	29.0675	29.255	29.4194
12h	5.61461	0.727265		12h	30.7027	30.7908	30.7262	12h	29.2635	29.2009	29.4419	12h	30.2481	30.7585		12h	29.2435	28.9402		12h	30.625	32.6785		12h	29.162	29.3791	29.5253
16h	5.34497	0.832187		16h	30.8503	31.0015	31.054	16h	29.4768	29.4373	29.4544	16h	30.4731	31.0277		16h	29.3973	29.0631		16h	30.8382	32.7944		16h	29.3436	29.4645	29.5983
20h	5.85775	0.755713		20h	30.4538	30.692	30.5619	20h	29.1564	29.2862	29.199	20h	30.0801	30.6269		20h	29.1554	28.8624		20h	30.4632	32.5737		20h	29.1151	29.3062	29.4541
24h	5.40054	0.759034		24h	30.6298	30.7227	30.6998	24h	29.2155	29.1322	29.2215	24h	30.1931	30.7113		24h	29.1313	28.7975		24h	30.5642	32.5538		24h	29.0691	29.2133	29.3519
36h	4.39487	0.627418		36h	30.6781	30.8828	30.7409	36h	28.9107	28.9809	29.0398	36h	30.275	30.8118		36h	28.9192	28.6332		36h	30.6619	32.7595		36h	28.861	29.1197	29.2819
48h	4.43181	0.587408		48h	30.9924	30.9226	30.9799	48h	29.1622	29.1074	29.2211	48h	30.4695	30.9513		48h	29.1053	28.7851		48h	30.834	32.8839		48h	29.04	29.2418	29.394
HPASMC
	Normalized Data			Individual Ct Values								Individual Ct Values								Individual Ct Values
	HIF3A/TBP			HIF3A				TBP				HIF3A				TBP				HIF3A				TBP
Samples	Normalized Average	Standard deviation		Samples	cT value 1	cT value 2	cT value 3	Samples	cT value 1	cT value 2	cT value 3	Samples	cT value 1	cT value 2	cT value 3	Samples	cT value 1	cT value 2	cT value 3	Samples	cT value 1	cT value 2	cT value 3	Samples	cT value 1	cT value 2	cT value 3
0h	1	0		0h	38.0688	37.5904	37.9751	0h	29.5959	29.561	29.3867	0h	37.2721	37.7828		0h	29.4555	29.0907	29.9412	0h	37.6785	36.9478		0h	29.4258	29.4949	29.6297
2h	1.68813	0.170845		2h	36.9204	37.1844	37.1203	2h	29.6883	29.6824	29.7716	2h	36.4818	37.1523		2h	29.6547	29.3406	29.3206	2h	36.9347	36.2919		2h	29.5915	29.5288	29.5915
4h	5.39271	1.34464		4h	35.7896	35.3377	36.3083	4h	29.8601	29.8481	29.7838	4h	35.2389	35.823	33.641	4h	29.771	29.4283	29.8159	4h	35.5473	35.2775		4h	29.7269	29.719	29.8159
6h	6.38791	1.9033		6h	35.3385	35.8715	35.3043	6h	29.8692	29.83	29.8201	6h	34.9367	35.5879	32.8259	6h	29.7801	29.4374	29.507	6h	35.4337	34.8974		6h	29.7292	29.6486	29.719
8h	10.7252	2.9997		8h	34.719	34.889	34.9382	8h	29.9327	30.0069	29.7322	8h	34.2912	34.9136	32.4398	8h	29.8308	29.4812	29.8456	8h	34.7032	34.2952		8h	29.8129	29.7665	29.8616
10h	14.6282	3.40678		10h	34.1938	34.069	34.8525	10h	29.9954	29.9585	29.9442	10h	33.8218	34.4608	32.7663	10h	29.9061	29.562	29.9788	10h	34.1363	34.0371		10h	29.8555	29.8609	29.9605
12h	16.7488	4.00924		12h	34.7086	33.839	34.4127	12h	30.0074	29.8589	30.0247	12h	33.771	34.1259	32.3368	12h	29.9038	29.5526	29.8468	12h	34.1111	33.6786		12h	29.8307	29.8208	29.9102
16h	18.2936	4.63576		16h	33.9876	34.2594	33.7919	16h	29.8916	29.9146	29.9776	16h	33.4687	34.0256	32.26	16h	29.8681	29.5568	29.9526	16h	33.9353	33.5842		16h	29.8078	29.8504	29.9482
20h	12.8124	1.10315		20h	33.9845	34.7264	34.1837	20h	29.8427	29.9114	30.0258	20h	33.7494	34.455		20h	29.8668	29.579	29.6825	20h		33.8137		20h	29.7999	29.7997	29.8732
24h	15.848	3.94818		24h	34.1495	33.9922	33.862	24h	29.6793	29.7245	29.5338	24h	33.4572	33.9271	32.1491	24h	29.5866	29.244	29.6543	24h	33.8815	33.4826		24h	29.5586	29.5391	29.6375
36h	11.9194	3.12888		36h	34.0362	34.8703	34.4927	36h	29.9312	29.7188	29.86	36h	33.9149	34.6815	32.4952	36h	29.777	29.4021	29.7971	36h	34.3758	34.1349		36h	29.7073	29.6945	29.792
48h	12.4647	3.17124		48h	34.7502	34.3662	34.4956	48h	29.9876	29.7192	29.7247	48h	33.9847	34.4309	32.6326	48h	29.7509	29.3355	29.8699	48h	34.383	33.9813		48h	29.6983	29.6623	29.7712
HMVEC-L
	Normalized Data			Individual Ct Values								Individual Ct Values								Individual Ct Values
	HIF3A/TBP			HIF3A				TBP				HIF3A				TBP				HIF3A				TBP
Samples	Normalized Average	Standard deviation		Samples	cT value 1	cT value 2	cT value 3	Samples	cT value 1	cT value 2	cT value 3	Samples	cT value 1	cT value 2	cT value 3	Samples	cT value 1	cT value 2	cT value 3	Samples	cT value 1	cT value 2	cT value 3	Samples	cT value 1	cT value 2	cT value 3
0h	1	0		0h	30.7295	30.8596	30.669	0h	29.9778	29.9047	29.9143	0h	30.7643		32.8399	0h	29.7959	29.9095	29.9323	0h	30.7844	31.4562		0h	29.897	29.9152	29.9171
2h	1.15195	0.135693		2h	30.0484	30.2526	29.9956	2h	29.2722	29.369	29.3448	2h	30.1241	30.1241	32.3677	2h	29.4394	29.3569	29.3286	2h	30.1373	30.685		2h	29.3593	29.3498	29.3475
4h	1.69813	0.187576		4h	30.0108	29.9405	30.1585	4h	29.8425	29.7893	29.9702	4h	30.0495	30.0495	32.3236	4h	29.8464	29.8797	29.8673	4h	30.0126	30.8075		4h	29.8395	29.8766	29.8756
6h	2.23072	0.22228		6h	29.2562	29.3224	29.3479	6h	29.6034	29.4106	29.4753	6h	29.3352	29.3352	31.4903	6h	29.5773	29.4429	29.4964	6h	29.3122	29.8739		6h	29.5086	29.4563	29.4608
8h	3.37551	0.248522		8h	28.8844	29.0322	28.9758	8h	29.9193	29.7719	29.7594	8h	29.004	29.004	31.5145	8h	29.7957	29.7656	29.8168	8h	28.9812	29.6316		8h	29.8131	29.7784	29.7827
10h	3.35176	0.358316		10h	29.2254	29.2091	29.3324	10h	29.98	29.9777	29.9823	10h		29.2707	31.134	10h	29.971	29.98	29.98	10h	29.244	29.7365		10h	29.9772	29.98	29.98
12h	3.93425	0.428766		12h	28.8062	28.8422	28.968	12h	29.8608	29.8327	29.8007	12h	28.9051	28.9051	30.7399	12h	29.8797	29.8167	29.8314	12h	28.8646	29.3638		12h	29.8475	29.8204	29.8216
16h	4.28167	0.328377		16h	28.6167	28.8277	28.9664	16h	29.963	29.9422	29.9711	16h	28.897	28.897	30.9686	16h	29.9635	29.9567	29.9588	16h	28.8096	29.4149		16h	29.9563	29.9572	29.9574
20h	4.91229	0.602839		20h	28.5658	28.3883	28.465	20h	29.6653	29.6997	29.8004	20h	28.4267	28.4267	30.5692	20h	29.7978	29.7501	29.7218	20h	28.4519	28.9623		20h	29.7282	29.743	29.7406
24h	3.89553	0.397943		24h	28.6435	28.712	28.7581	24h	29.6827	29.6259	29.711	24h	28.735	28.735	30.6841	24h		29.6685	29.6732	24h	28.7064	29.2223		24h	29.6539	29.6697	29.67
36h	3.5939	0.4366		36h	28.9807	29.0499	29.0102	36h	29.858	29.7362	29.9105	36h	29.0301	29.0301	30.7673	36h	29.8412	29.8233	29.8349	36h	29.0227	29.4644		36h	29.8147	29.8262	29.8272
48h	3.27507	0.31305		48h	29.0121	29.1382	29.2585	48h	29.8912	29.8486	29.8295	48h	29.1984	29.1984	30.965	48h	29.8235	29.839	29.8564	48h	29.1367	29.64		48h	29.8506	29.8434	29.8448

## Sheet: Raw data Figure 4D
Hypoxia-inducible Factor (HIF)-3α2 serves as an endothelial cell fate executor during chronic hypoxia
Maciej Jaśkiewicz, Adrianna Moszyńska, Marcin Serocki, Jarosław Króliczewski; Sylwia Bartoszewska, James F. Collawn and Rafal Bartoszewski
Raw data for Figure 4D - Individual luminescence values for HUVECs transfected with HIF-3-ODD reporter vector and treated with DMOG						* each measurement is independent replicate, 2 measurement series were taken (marked grey)
Raw Luminescence
Firefly Luciferase	Replicate	ODD HIF-3	ODD HIF-3+ DMOG	Background
	1	358907	545203	72120.1
	2	271542	993398	99858.7
	3	396502	727241	98020.8
	4	372469	810734	105289
	1	365699	739514	106841
	2	447917	847541	98123.6
	3	240587	557688	74612.2
	4	362682	765532	114078
Raw Luminescence
Renilla Luciferase	Replicate	ODD HIF-3	ODD HIF-3+ DMOG	Background
	1	140362000	48295500	62859.6
	2	107264000	86787600	86012.2
	3	139424000	76443300	83087.2
	4	123499000	80613200	91595.4
	1	152135000	71614500	90806.1
	2	136124000	85175900	95278.7
	3	76011000	50705900	66186.5
	4	120512000	70745800	95923.7
Background corrected Luminescence
Firefly Luciferase	Replicate	ODD HIF-3	ODD HIF-3+ DMOG
	1	358907	545203
	2	271542	993398
	3	396502	727241
	4	372469	810734
	1	365699	739514
	2	447917	847541
	3	240587	557688
	4	362682	765532
Background corrected Luminescence
Renilla Luciferase	Replicate	ODD HIF-3	HIF-3+ DMOG
	1	140362000	48295500
	2	107264000	86787600
	3	139424000	76443300
	4	123499000	80613200
	1	152135000	71614500
	2	136124000	85175900
	3	76011000	50705900
	4	120512000	70745800
Normalized Luminescence
Replicate	ODD HIF-3	ODD HIF-3+ DMOG
1	0.00255701	0.0112889
2	0.00253153	0.0114463
3	0.00284386	0.00951347
4	0.00301597	0.0100571
1	0.00240378	0.0103263
2	0.00329051	0.00995048
3	0.00316516	0.0109985
4	0.00300951	0.0108209
	ODD HIF-3	ODD HIF-3+ DMOG
Average Luminescence (Firefly/Renilla)	0.00285217	0.0105502
Standard deviation	0.000323539	0.000691859
Normalized Average	1	3.69903
Normalized Standard deviation	0.113436	0.242573

## Sheet: Raw data Figure 4E
Raw data for Figure 4E - Individual luminescence values for HUVECs transfected with HIF-3-ODD reporter vector and exposed to hypoxia upto 48 hours						* each measurement is independent replicate, 2 measurement series were taken (marked grey)
Normoxia Raw Luciferase
Replicate		1	2	3	4	5	6	1	2	3	4	5	6	1	2	3	4	5	6
Background	Firefly Luciferase	132.001	107.401	75.4003	64.1002	62.0002	60.7002	51.1001	43.4001	49.0001	54.1002	224.103	115.701	608.02	603.82	624.621	638.922	725.129	622.121
HIF3-ODD		1293380	2770240	2519280	2324860	1809900	1649350	755081	1201420	1086730	891036	841432	592056	7821.36	7791.34	4447.89	6745.5	6856.59	4274
Background	Renilla Luciferase	4068.21	915.946	260.604	132.001	91.5005	81.0004	62.7002	61.7002	224.603	135.501	13998.1	183.002	496.314	487.913	511.514	531.816	563.217	506.414
HIF3-ODD		211162000	183652000	177793000	166527000	129115000	185554000	82645400	87256100	71275600	88591800	74749500	62704700	3127080	4508430	2085290	4838950	3787360	2306360
Hypoxia 24 h Raw Luciferase
Replicate		1	2	3	4	5	6	1	2	3	4	5	6	1	2	3	4	5	6
Background	Firefly Luciferase	521.415	640.223	649.623	527.715	532.016	563.017	60.4002	68.5003	68.5003	52.1002	54.0002	48.3001	60.4002	68.5003	68.5003	52.1002	54.0002	48.3001
HIF3-ODD		39297.4	22605.5	44185.3	24479.9	38992.6	27811.9	78166.9	151267	132017	137174	127150	91134.4	78166.9	151267	132017	137174	127150	91134.4
Background	Renilla Luciferase	1047.46	502.514	320.406	330.606	425.51	374.008	128.601	115.401	246.803	118.101	576.318	301.305	128.601	115.401	246.803	118.101	576.318	301.305
HIF3-ODD		2510700	2477420	2270340	1763200	2027860	1184830	8943850	6655680	8660230	8876500	7565640	6259520	8943850	6655680	8660230	8876500	7565640	6259520
Hypoxia 48 h Raw Luciferase
Replicate		1	2	3	4	5	6	1	2	3	4	5	6	1	2	3	4	5	6
Background	Firefly Luciferase	345.507	314.205	302.905	270.704	298.005	272.404	79.3004	99.0005	97.6005	73.6003	62.6002	50.3001	345.507	314.205	302.905	270.704	298.005	272.404
HIF3-ODD		13653.1	2960.48	3562.3	2354.4	1259.89	914.546	10564.8	23889.8	43901.8	35030.3	34284	29650.2	13653.1	2960.48	3562.3	2354.4	1259.89	914.546
Background	Renilla Luciferase	203.802	250.603	132.401	200.102	202.002	207.702	248.803	205.502	180.102	149.101	147.701	132.101	203.802	250.603	132.401	200.102	202.002	207.702
HIF3-ODD		17605.4	2952.48	5559.3	2508.05	1271.69	916.346	53728.6	2386360	1496650	1611860	1391240	1903810	17605.4	2952.48	5559.3	2508.05	1271.69	916.346
	Average Firefly/Renilla luminescence	Standard deviation	Normalized Average	Normalized Standard deviation
Normoxia	0.00847638	0.00535754	1	0.161889
Hypoxia 24 h	0.0164203	0.00416494	1.93719	0.125852
Hypoxia 48 h	0.0202851	0.00533	2.39314	0.161057

## Sheet: Raw data Figure 5A-D
Hypoxia-inducible Factor (HIF)-3α2 serves as an endothelial cell fate executor during chronic hypoxia Maciej Jaśkiewicz, Adrianna Moszyńska, Marcin Serocki, Jarosław Króliczewski; Sylwia Bartoszewska, James F. Collawn and Rafal Bartoszewski Raw data for Figure 5ABCD - Individual Ct values for HIF3A; GLUT1; VEGFA; DITT4;TBP and RPLP0 for HUVECs transfected with control siRNA or siRNA against HIF3A…
HUVEC
		Normalized Data
	Samples	HIF3A		HIF3A			RPLP0			HIF3A			RPLP0			HIF3A			TBP
		Normalized Average	Standard deviation	cT value 1	cT value 2	cT value 3	cT value 1	cT value 2	cT value 3	cT value 1	cT value 2	cT value 3	cT value 1	cT value 2	cT value 3	cT value 1	cT value 2	cT value 3	cT value 1	cT value 2	cT value 3
Normoxia	Ctrl siRNA	1	0		31.6515	31.9825	21.1726	21.1644	22.4391	32.1784	31.817	31.7342	21.8986	21.8341	21.4444	32.7621	32.9829		28.155	29.8985	29.8119
	siRNA HIF3A	0.374154	0.0476128	33.3151	33.3539		21.8104	21.4418	21.4991	33.3345	33.0465	33.3442	21.8902	21.6104	21.3936	32.6653	32.4015		27.5602	28.0611	28.1094
Hypoxia 12 hours	Ctrl siRNA	1	0	30.6706	30.5586	30.6526	21.3722	21.4915	21.4833	30.6146		30.6101	21.7536	21.5761	21.28	33.3104		33.6622	27.6475	27.5602	27.6663
	siRNA HIF3A	0.640063	0.0256863	31.174		31.2584	21.455	21.2386	21.4009	31.125	31.1672	31.2162	21.6682	21.4359	21.1855	33.6209		33.293	26.9205	26.939
Hypoxia 24 hours	Ctrl siRNA	1	0		30.3969	30.409	21.6664	21.8256	21.7941	30.509	30.4029	30.3999	22.071	21.8969	21.5917	33.6843	33.6074	32.4164		20.3344	20.3961
	siRNA HIF3A	0.540955	0.0571615	31.2829		30.8867	21.3868		22.092	31.0248	30.8267	31.0848	22.1718	22.8868	21.3778	34.3069	34.5458	34.4517		20.3207	20.3698
Hypoxia 36 hours	Ctrl siRNA	1	0	31.9324	31.7736	31.9129	21.9868	21.6993	21.4277	31.853	31.8432	31.8481	22.0128	21.7133	21.5099	32.7221	33.0829	32.483	28.751	29.9185	29.8149
	siRNA HIF3A	0.334694	0.0486876		33.0449	33.5638	21.0544	21.2426	21.2611	33.0149		33.1746	21.4868	21.3302	21.0227		32.1489	32.6389	27.5602	27.4197	28.1094
Hypoxia 48 hours	Ctrl siRNA	1	0	31.9512	32.1521	32.1963	21.119	21.2796	21.1648	32.0516	32.1742	32.1129	21.4886	21.311			33.3597	32.784	19.8912	21.0203
	siRNA HIF3A	0.430545	0.172552	33.2001	33.484	33.5673	20.98	20.9957	20.8729		33.5256	33.4338	22.247	22.0385			33.4306	32.6589	20.2696	20.7775
HUVEC
		Normalized Data
	Samples	GLUT1		GLUT1			RPLP0			GLUT1			RPLP0			GLUT1			TBP
		Normalized Average	Standard deviation	cT value 1	cT value 2	cT value 3	cT value 1	cT value 2	cT value 3	cT value 1	cT value 2	cT value 3	cT value 1	cT value 2	cT value 3	cT value 1	cT value 2	cT value 3	cT value 1	cT value 2	cT value 3
Normoxia	Ctrl siRNA	1	0	26.8544	26.7262	26.774	21.1726	21.1644	22.4391	25.1329	25.1751	26.8946	21.8986	21.8341	21.4444	26.5221	25.2116		27.8608	27.6634	27.747
	siRNA HIF3A	0.994786	0.178263	26.6028	26.5573	26.585	21.8104	21.4418	21.4991	25.0108	25.0289	26.6551	21.8902	21.6104	21.3936	26.5948	25.2454		27.4795	27.4818	27.4499
Hypoxia 12 hours	Ctrl siRNA	5.16565	1.73686	23.8644	23.8241	23.7738	21.3722	21.4915	21.4833	23.1172	22.9907	23.8429	21.7536	21.5761	21.28	24.2759	23.2201		27.9652	27.301	27.6556
	siRNA HIF3A	4.83168	1.65584	23.9185	23.7994	23.7654	21.455	21.2386	21.4009	23.0776	22.9702	23.9135	21.6682	21.4359	21.1855	23.8098	23.2275		27.5905	27.3743	27.3907
Hypoxia 24 hours	Ctrl siRNA	5.86887	1.90472	23.9953	23.8283	23.9722	21.6664	21.8256	21.7941		23.1537	24.4635	22.071	21.8969	21.5917	24.0218	23.3867		28.0936	27.9823	28.0961
	siRNA HIF3A	5.77839	2.61256	23.9806	23.9653	23.8802	21.3868		22.092	23.8868	22.7045	24.0022	22.1718	20.8868	21.3778	23.0066	23.2141		27.7394	27.5594	27.735
Hypoxia 36 hours	Ctrl siRNA	1.18598	0.192253	26.4726	26.3663	26.4012	21.9868	21.6993	21.4277	24.9268	24.9367	26.9656	22.0128	21.7133	21.5099	25.806	25.172		27.5062	27.6141	27.7207
	siRNA HIF3A	1.24979	0.155651	25.968	25.8945	25.9475	21.0544	21.2426	21.2611	24.4429	24.4545	27.0739	21.4868	21.3302	21.0227	25.5815	24.5811		27.4544	27.4223	27.5327
Hypoxia 48 hours	Ctrl siRNA	1.07315	0.130879	26.2394	26.2229	26.3353	21.119	21.2796	21.1648	24.6823	24.6973	26.892	21.4886	21.311	21.0203	25.7958	24.8396		27.4552	27.6493	27.6477
	siRNA HIF3A	1.78132	0.473155	25.8455	25.7961		20.98	20.9957	20.8729	23.5215	23.8167	25.8791	21.247	21.0385	20.7775	24.9493	23.7662		27.2642	27.4202	27.5454
HUVEC
		Normalized Data
	Samples	VEGFA		VEGFA			RPLP0			VEGFA			RPLP0			VEGFA			TBP
		Normalized Average	Standard deviation	cT value 1	cT value 2	cT value 3	cT value 1	cT value 2	cT value 3	cT value 1	cT value 2	cT value 3	cT value 1	cT value 2	cT value 3	cT value 1	cT value 2	cT value 3	cT value 1	cT value 2	cT value 3
Normoxia	Ctrl siRNA	1	0	28.1717	28.2126	28.245	21.1726	21.1644	22.4391	28.5081	28.3487	28.293	21.8986	21.8341	21.4444	28.391	28.3785	28.4946	27.8608	27.6634	27.747
	siRNA HIF3A	1.10412	0.0730644	28.0494	28.0077	28.0647	21.8104	21.4418	21.4991	27.9965	28.0609	28.1216	21.8902	21.6104	21.3936	28.163	28.103	27.9974	27.4795	27.4818	27.4499
Hypoxia 12 hours	Ctrl siRNA	5.3286	0.18646	25.6877	25.6665	25.7418	21.3722	21.4915	21.4833	25.68	25.7208	25.7405	21.7536	21.5761	21.28	25.892	25.8959	25.9341	27.9652	27.301	27.6556
	siRNA HIF3A	4.48916	0.154059	25.8584	25.7758	25.8533	21.455	21.2386	21.4009	25.8022	25.863	25.9334	21.6682	21.4359	21.1855	26.0076	25.9332	26.0922	27.5905	27.3743	27.3907
Hypoxia 24 hours	Ctrl siRNA	8.78648	0.52913	25.2531	25.1959	25.3495	21.6664	21.8256	21.7941	25.0096	25.3888	25.8074	22.071	21.8969	21.5917	25.5379	25.4344	25.5626	28.0936	27.9823	28.0961
	siRNA HIF3A	8.78304	1.09363	25.0904	24.9933	25.0882	21.3868		22.092	24.9551	25.0693	25.1645	22.1718	20.8868	21.3778	24.9166	24.8246	25.978	27.7394	27.5594	27.735
Hypoxia 36 hours	Ctrl siRNA	3.47923	0.321166	26.3361	26.4489	26.4653	21.9868	21.6993	21.4277		26.697	26.9287	22.0128	21.7133	21.5099	26.3361	26.4489	26.4653	27.5062	27.6141	27.7207
	siRNA HIF3A	2.93182	0.922826	26.2286	26.1496	26.2736	21.0544	21.2426	21.2611		26.8267	27.3799	21.4868	21.3302	21.0227	26.2286	26.1496	26.2736	27.4544	27.4223	27.5327
Hypoxia 48 hours	Ctrl siRNA	5.03534	1.19728	25.5727	25.5865	25.5341	21.119	21.2796	21.1648		25.8376	26.1411	21.4886	21.311	21.0203	25.5727	25.5865	25.5341	27.4552	27.6493	27.6477
	siRNA HIF3A	2.55897	2.12775	25.6838		25.6924	20.98	20.9957	20.8729		25.707	25.7215	21.247	21.0385	20.7775	25.6838	25.9392	25.6924	27.2642	27.4202	27.5454
HUVEC
		Normalized Data
	Samples	DDIT4		DITT4			RPLP0			DITT4			RPLP0			DITT4			TBP
		Normalized Average	Standard deviation	cT value 1	cT value 2	cT value 3	cT value 1	cT value 2	cT value 3	cT value 1	cT value 2	cT value 3	cT value 1	cT value 2	cT value 3	cT value 1	cT value 2	cT value 3	cT value 1	cT value 2	cT value 3
Normoxia	Ctrl siRNA	1.00013	0.000231303		24.2934	24.4999	21.1726	21.1644	22.4391	24.5366	24.5734	24.4734	21.8986	21.8341	21.4444	24.5557		24.3895	27.8608	27.6634	27.747
	siRNA HIF3A	1.13226	0.0219391	24.2131	24.2359	24.1429	21.8104	21.4418	21.4991	24.1882	24.2336	24.2536	21.8902	21.6104	21.3936		24.2012	23.8878	27.4795	27.4818	27.4499
Hypoxia 12 hours	Ctrl siRNA	4.54438	0.307224	22.114		22.1835	21.3722	21.4915	21.4833	22.1772	22.1709		21.7536	21.5761	21.28	22.0635		22.0683	27.9652	27.301	27.6556
	siRNA HIF3A	3.62871	0.209243	22.4315	22.4112	22.2491	21.455	21.2386	21.4009	22.3282	22.4073		21.6682	21.4359	21.1855	22.3687		22.0782	27.5905	27.3743	27.3907
Hypoxia 24 hours	Ctrl siRNA	4.04168	0.905827	23.0017	22.8715	22.8745	21.6664	21.8256	21.7941		22.3969	22.1357	22.071	21.8969	21.5917	22.9115		22.6461	28.0936	27.9823	28.0961
	siRNA HIF3A	2.64566	0.278989	22.9882	22.9274	22.7708	21.3868		22.092	22.8595	22.9481		22.1718	20.8868	21.3778		22.8986	22.611	27.7394	27.5594	27.735
Hypoxia 36 hours	Ctrl siRNA	0.514073	0.0375306	25.3339	25.2687	25.2836	21.9868	21.6993	21.4277	25.5493	25.8149	25.2936	22.0128	21.7133	21.5099	25.2928	25.1769		27.5062	27.6141	27.7207
	siRNA HIF3A	0.361535	0.126782	25.2729	25.3222	25.3286	21.0544	21.2426	21.2611	25.8587	26.3887		21.4868	21.3302	21.0227		25.2783	25.3093	27.4544	27.4223	27.5327
Hypoxia 48 hours	Ctrl siRNA	0.385062	0.0885999	25.3658	25.4127	25.2901	21.119	21.2796	21.1648		25.9105	25.6003	21.4886	21.311	21.0203	25.3618	25.3263		27.4552	27.6493	27.6477
	siRNA HIF3A	0.361862	0.0868395	25.4698	25.5447	25.444	20.98	20.9957	20.8729	25.467	25.49		21.247	21.0385	20.7775	25.492	25.1541		27.2642	27.4202	27.5454

## Sheet: Raw data Figure 5E
Raw data for Figure 5E - Individual Caspase 3/7 Glo luminescence values for HUVECs exposed to hypoxia upto 60 hours																	* each measurement is independent replicate, 3 measurement series were taken (marked grey)
Normoxia Raw Luciferase														Avergae - background	Standard deviation	Normalized Average	Normalized Standard deviation
Replicate		1	2	3	4	1	2	3	4	1	2	3	4
Background	Firefly Luciferase	2006	1900	2060	2144	1538	1640	1568	1734	1500	2033	2022	2060.23
Ctrl SiRNA		673243	678267	1038630	842209	578921	503626	555943	613734	673931	938595	539449	583014	683082	168376	1	0.246495
siRNA HIF3A		656271	764253	771928	780550	404079	443511	453801	469044	708438	774415	421971	459598	592322	161408	0.867132	0.236294
Hypoxia 12 hours Raw Luciferase														Avergae - background	Standard deviation	Normalized Average	Normalized Standard deviation
Replicate		1	2	3	4	1	2	3	4	1	2	3	4
Background	Firefly Luciferase	2262	1566	1550	1446	2214	2482	2604	2568	1538	1640	1568	1734
Ctrl SiRNA		1020780	713738	1072372	850277	1060780	895570	682537	782501		711914	670548	848453	862938	148084	1.2633	0.216788
siRNA HIF3A		481869	392387	389267	415095		437128	419350	413065	480045	390563	387443	413271	418022	33879	0.484417	0.0495973
Hypoxia 24 hours Raw Luciferase														Avergae - background	Standard deviation	Normalized Average	Normalized Standard deviation
Replicate		1	2	3	4	1	2	3	4	1	2	3	4
Background	Firefly Luciferase	2046	2030	2044	1890	1742	1704	1578	1612	2568	1652	1658	2214
Ctrl SiRNA		1884430	1024920	1035380	1325220	2423220	1157030	1253830	1691060	1452851	1178476	1788301	1470621	1.46045e+06	414652	2.13803	0.607031
siRNA HIF3A		1046210	1152590	888124	1052300	657362	436755	429129	516848	1297576	968388	545234	471164	760767	283518	1.11373	0.415058
Hypoxia 36 hours Raw Luciferase														Avergae - background	Standard deviation	Normalized Average	Normalized Standard deviation
Replicate		1	2	3	4	1	2	3	4	1	2	3	4
Background	Firefly Luciferase	1658	1778	1612	1652	1682	1680	1632		1566	1640	1568
Ctrl SiRNA		2888220	3162370	3008390	3731200	3018748	3.63307e+06	3868883		2886396	3160546	3006566		3.13086e+06	246008	4.58343	0.360145
siRNA HIF3A		1585200	1650580	806763	1409010	1346602	1287872	1106974		1583376	1648756	804939		1.32902e+06	307759	1.94563	0.450545
Hypoxia 48 hours Raw Luciferase														Avergae - background	Standard deviation	Normalized Average	Normalized Standard deviation
Replicate		1	2	3	4	1	2	3	4	1	2	3	4
Background	Firefly Luciferase	7361	2624	2206	2168	1952	1608	1500	1600	1568	2022		1787
Ctrl SiRNA		5363230	2692670	2905730	4970980	6546890	4499070	4294440	5737480	4026126	3936531	5521156	5014136	4.6233e+06	1.1361e+06	6.7683	1.6632
siRNA HIF3A		521987		3821570	5727290		3240110	3201080		3222420	3300583	3995688		3.42834e+06	1.34762e+06	5.01893	1.97286
Hypoxia 60 hours Raw Luciferase														Avergae - background	Standard deviation	Normalized Average	Normalized Standard deviation
Replicate		1	2	3	4	1	2	3	4	1	2	3	4
Background	Firefly Luciferase	2688	2330	2076	2114		2214	2482	2604	2568	2168	2030	2568
Ctrl SiRNA		6942010	5283750	5324140	6375790	5775040	5505280	5600540	5943530	6940186	5281926	5322316	6373966	5.88669e+06	625769	8.61784	0.916097
siRNA HIF3A		6135780	3221980		5317250		5108400	3307650	3926181	4650800	6367751	5882296	4206201	4.81008e+06	1.13677e+06	7.04173	1.66419
